# Supplementary material for: Synthesis, Characterisation and Mechanism of Action of Anticancer 3-Fluoroazetidin-2-ones
Source: Pharmaceuticals (Basel). 2022 Aug 24;15(9):1044. doi: 10.3390/ph15091044 (PMC9501633; doi:10.3390/ph15091044)
Supplement: Supplementary file 1 [file pharmaceuticals-15-01044-s001.zip]

Archive with 1 entries (1 files):
- pharmaceuticals-1860452-supplementary.pdf
